# Supplementary material for: Random and non-random variation in flower colour along an urban–rural gradient in the introduced mustard Hesperis matronalis
Source: Ann Bot. 2026 Feb 17;137(5):1290–304. doi: 10.1093/aob/mcag035 (PMC13197582; doi:10.1093/aob/mcag035)
Supplement: mcag035_Supplementary_Data [file mcag035_supplementary_data.zip]

Archive with 8 entries (8 files):
- MaunderEtAl_Appendix_S1.docx
- MaunderEtAl_Appendix_S2.docx
- MaunderEtAl_Appendix_S3.docx
- MaunderEtAl_Appendix_S4.docx
- MaunderEtAl_Appendix_S5.docx
- MaunderEtAl_Appendix_S6.docx
- MaunderEtAl_Appendix_S7.docx
- MaunderEtAl_Appendix_S8.docx
